# Supplementary material for: Excitatory neurons in the lateral parabrachial nucleus mediate the interruptive effect of inflammatory pain on a sustained attention task
Source: J Transl Med. 2023 Dec 10;21:896. doi: 10.1186/s12967-023-04583-9 (PMC10712130; doi:10.1186/s12967-023-04583-9)
Supplement: Supplementary file 2 — Additional file 2: Table S1. Details of the statistical analyses. [file 12967_2023_4583_MOESM2_ESM.xlsx]

## Sheet: Sheet1
Table S1
Figure panels	Comparisons	Statistical Analysis	P value	t/F value
Figure 1B	Saline vs. Formalin	Two-way analysis of variance followed by the Sidak’s multiple comparisons test	0.0084	F (1, 10) = 29.88
	0-5 min		0.9991
	5-10 min		0.8984
	10-15 min		0.3017
	15-20 min		0.514
	20-25 min		0.0487
	25-30 min		0.1359
	30-35 min		0.0772
	35-40 min		0.7309
	40-45 min		0.8551
	45-50 min		0.8386
	50-55 min		0.9875
Figure 1D	55-60 min	Two-way analysis of variance followed by the Sidak’s multiple comparisons test	0.995	F (1, 12) = 12.62
	0-5 min		0.0013
	5-10 min		0.7521
	10-15 min		>0.9999
	15-20 min		0.5019
	20-25 min		0.5041
	25-30 min		0.808
	30-35 min		0.5418
	35-40 min		0.2227
	40-45 min		0.6908
	45-50 min		0.8461
	50-55 min		>0.9999
	55-60 min		0.9904
Figure 1E	Saline vs. Formalin	Two-way analysis of variance followed by the Sidak’s multiple comparisons test	0.005	F (1, 12) = 11.79
	0-5 min		0.0004
	5-10 min		0.8208
	10-15 min		>0.9999
	15-20 min		0.6257
	20-25 min		0.4356
	25-30 min		0.9783
	30-35 min		0.3681
	35-40 min		0.2228
	40-45 min		0.8532
	45-50 min		0.9752
	50-55 min		0.997
	55-60 min		0.9952
Figure 1F	Saline vs. Formalin	Two-way analysis of variance followed by the Sidak’s multiple comparisons test	0.4589	F (1, 12) = 0.5855
	0-5 min		>0.9999
	5-10 min		>0.9999
	10-15 min		>0.9999
	15-20 min		>0.9999
	20-25 min		>0.9999
	25-30 min		>0.9999
	30-35 min		>0.9999
	35-40 min		>0.9999
	40-45 min		>0.9999
	45-50 min		0.3389
	50-55 min		>0.9999
	55-60 min		>0.9999
Figure 1G	Saline vs. Formalin	Two-way analysis of variance followed by the Sidak’s multiple comparisons test	0.3042	F (1, 12) = 1.152
	0-5 min		0.8992
	5-10 min		0.9948
	10-15 min		>0.9999
	15-20 min		0.8966
	20-25 min		0.8966
	25-30 min		0.3076
	30-35 min		>0.9999
	35-40 min		0.995
	40-45 min		0.9948
	45-50 min		0.8966
	50-55 min		0.9194
	55-60 min		0.9949
Figure 1H (left)	Saline vs. Formalin	Two-tailed unpaired t test	<0.0001	t=5.720, df=12
Figure 1H (right)	Saline vs. Formalin	Two-tailed unpaired t test	0.0087	t=3.128, df=12
Figure 1I (left)	Saline vs. Formalin	Two-tailed unpaired t test	<0.0001	t=6.478, df=12
Figure 1I (right)	Saline vs. Formalin	Two-tailed unpaired t test	0.0088	t=3.122, df=12
Figure 1J (left)	Saline vs. Formalin	Two-tailed unpaired t test	0.337	t=1.000, df=12
Figure 1J (right)	Saline vs. Formalin	Two-tailed unpaired t test	0.4753	t=0.7369, df=12
Figure 1K (left)	Saline vs. Formalin	Two-tailed unpaired t test	0.1483	t=1.545, df=12
Figure 1K (right)	Saline vs. Formalin	Two-tailed unpaired t test	0.2551	t=1.195, df=12
Figure 1L	Saline vs. Formalin	Two-tailed unpaired t test	0.0151	t=2.834, df=12
Figure 1M	Saline vs. Formalin	Two-tailed unpaired t test	0.7595	t=0.3132, df=12
Figure 2B	Saline vs. CFA	Two-way analysis of variance followed by the Sidak’s multiple comparisons test	<0.0001	F (1, 14) = 146.6
	Baseline		0.9809
	1 d		<0.0001
	3 d		0.0002
	7 d		<0.0001
	14 d		0.0006
	21 d		0.043
Figure 2D	Saline vs. CFA	Two-way analysis of variance followed by the Sidak’s multiple comparisons test	0.2029	F (1, 12) = 1.814
	Baseline		0.5046
	0 d		0.0145
	1 d		0.7074
	2 d		0.9998
	3 d		>0.9999
	4 d		>0.9999
	5 d		>0.9999
	6 d		0.9909
	7 d		0.996
	8 d		>0.9999
	9 d		>0.9999
	10 d		>0.9999
	11 d		>0.9999
	12 d		>0.9999
	13 d		0.7738
	14 d		>0.9999
	15 d		>0.9999
	16 d		>0.9999
	17 d		>0.9999
	18 d		>0.9999
	19 d		>0.9999
	20 d		>0.9999
	21 d		>0.9999
	22 d		>0.9999
Figure 2E	Saline vs. CFA	Two-way analysis of variance followed by the Sidak’s multiple comparisons test	0.3161	F (1, 12) = 1.094
	Baseline		0.8495
	0 d		0.0559
	1 d		0.7157
	2 d		0.9997
	3 d		0.9996
	4 d		>0.9999
	5 d		>0.9999
	6 d		0.8684
	7 d		>0.9999
	8 d		>0.9999
	9 d		>0.9999
	10 d		>0.9999
	11 d		>0.9999
	12 d		>0.9999
	13 d		0.9908
	14 d		>0.9999
	15 d		>0.9999
	16 d		>0.9999
	17 d		>0.9999
	18 d		>0.9999
	19 d		>0.9999
	20 d		>0.9999
	21 d		>0.9999
	22 d		>0.9999
Figure 2F	Saline vs. CFA	Two-way analysis of variance followed by the Sidak’s multiple comparisons test	0.2406	F (1, 12) = 1.525
	Baseline		0.9984
	0 d		0.9405
	1 d		>0.9999
	2 d		>0.9999
	3 d		0.9995
	4 d		>0.9999
	5 d		>0.9999
	6 d		0.9999
	7 d		>0.9999
	8 d		0.9355
	9 d		>0.9999
	10 d		0.8581
	11 d		>0.9999
	12 d		0.9995
	13 d		0.6144
	14 d		>0.9999
	15 d		>0.9999
	16 d		0.9999
	17 d		>0.9999
	18 d		>0.9999
	19 d		0.7086
	20 d		>0.9999
	21 d		0.9355
	22 d		>0.9999
Figure 2G	Saline vs. CFA	Two-way analysis of variance followed by the Sidak’s multiple comparisons test	0.0735	F (1, 12) = 3.846
	Baseline		0.9984
	0 d		0.9405
	1 d		>0.9999
	2 d		>0.9999
	3 d		0.9995
	4 d		>0.9999
	5 d		>0.9999
	6 d		0.9999
	7 d		>0.9999
	8 d		0.9355
	9 d		>0.9999
	10 d		0.8581
	11 d		>0.9999
	12 d		0.9995
	13 d		0.6144
	14 d		>0.9999
	15 d		>0.9999
	16 d		0.9999
	17 d		>0.9999
	18 d		>0.9999
	19 d		0.7086
	20 d		>0.9999
	21 d		0.9355
	22 d		>0.9999
Figure 2H	Saline vs. CFA	Two-way analysis of variance followed by the Sidak’s multiple comparisons test	0.1829	F (1, 12) = 1.998
	Baseline		0.9062
	0 d		0.2735
	1 d		0.9965
	2 d		0.9997
	3 d		0.9893
	4 d		>0.9999
	5 d		>0.9999
	6 d		0.9732
	7 d		>0.9999
	8 d		>0.9999
	9 d		>0.9999
	10 d		>0.9999
	11 d		>0.9999
	12 d		>0.9999
	13 d		>0.9999
	14 d		>0.9999
	15 d		>0.9999
	16 d		>0.9999
	17 d		0.4959
	18 d		0.967
	19 d		>0.9999
	20 d		0.9991
	21 d		>0.9999
	22 d		>0.9999
Figure 2I	Saline vs. CFA	Two-way analysis of variance followed by the Sidak’s multiple comparisons test	0.8289	F (1, 12) = 0.04878
	Baseline		>0.9999
	0 d		0.9996
	1 d		>0.9999
	2 d		>0.9999
	3 d		>0.9999
	4 d		>0.9999
	5 d		>0.9999
	6 d		>0.9999
	7 d		>0.9999
	8 d		>0.9999
	9 d		>0.9999
	10 d		>0.9999
	11 d		>0.9999
	12 d		>0.9999
	13 d		>0.9999
	14 d		>0.9999
	15 d		>0.9999
	16 d		>0.9999
	17 d		>0.9999
	18 d		>0.9999
	19 d		>0.9999
	20 d		>0.9999
	21 d		>0.9999
	22 d		>0.9999
Figure 3B	5mg/ml Lidocaine vs. 10mg/ml Lidocaine vs. 15mg/ml Lidocaine	Log-rank test	0.2788	χ2 = 3.045, df=2
Figure 3D	Saline/Formalin vs. 5 mg/ml lidocaine/Formalin	Two-way analysis of variance followed by the Sidak’s multiple comparisons test	0.978	F (1, 8) = 0.0008062
	0-5 min		0.0466
	5-10 min		>0.9999
	10-15 min		0.8998
	15-20 min		>0.9999
	20-25 min		>0.9999
	25-30 min		0.9581
	30-35 min		0.9962
	35-40 min		0.9844
	40-45 min		>0.9999
	45-50 min		>0.9999
	50-55 min		>0.9999
	55-60 min		0.9964
Figure 3F	Saline/Formalin vs. 5 mg/ml lidocaine/Formalin	Two-way analysis of variance followed by the Sidak’s multiple comparisons test	0.0817	F (1, 12) = 3.609
	0-5 min		0.0007
	5-10 min		>0.9999
	10-15 min		>0.9999
	15-20 min		>0.9999
	20-25 min		>0.9999
	25-30 min		>0.9999
	30-35 min		>0.9999
	35-40 min		>0.9999
	40-45 min		>0.9999
	45-50 min		0.8201
	50-55 min		>0.9999
	55-60 min		0.9947
Figure 3G	Saline/Formalin vs. 5 mg/ml lidocaine/Formalin	Two-way analysis of variance followed by the Sidak’s multiple comparisons test	0.0086	F (1, 12) = 9.816
	0-5 min		<0.0001
	5-10 min		0.9884
	10-15 min		>0.9999
	15-20 min		>0.9999
	20-25 min		>0.9999
	25-30 min		>0.9999
	30-35 min		>0.9999
	35-40 min		>0.9999
	40-45 min		0.9999
	45-50 min		0.6896
	50-55 min		>0.9999
	55-60 min		0.9542
Figure 3H	Saline/Formalin vs. 5 mg/ml lidocaine/Formalin	Two-tailed unpaired t test	0.7447	t=0.3333, df=12
Figure 3I	Saline/Formalin vs. 5 mg/ml lidocaine/Formalin	Two-tailed unpaired t test	0.3053	t=1.071, df=12
Figure 3J (left)	Saline/Formalin vs. 5 mg/ml lidocaine/Formalin	Two-tailed unpaired t test	<0.0001	t=6.465, df=12
Figure 3J (right)	Saline/Formalin vs. 5 mg/ml lidocaine/Formalin	Two-tailed unpaired t test	0.823	t=0.2287, df=12
Figure 3K (left)	Saline/Formalin vs. 5 mg/ml lidocaine/Formalin	Two-tailed unpaired t test	<0.0001	t=8.575, df=12
Figure 3K (right)	Saline/Formalin vs. 5 mg/ml lidocaine/Formalin	Two-tailed unpaired t test	0.6636	t=0.4459, df=12
Figure 4B	Saline vs. Formalin	Two-tailed unpaired t test	<0.0001	t=6.947, df=10
Figure 4C	Saline vs. Formalin	Two-tailed unpaired t test	<0.0001	t=6.637, df=10
Figure 4G		Two-way analysis of variance followed by the Sidak’s multiple comparisons test	0.1951	F (1, 7) = 2.052
Phase 1	EGFP vs. GCaMP6s		0.1636
Interphase	EGFP vs. GCaMP6s		0.9996
Phase 2	EGFP vs. GCaMP6s		0.0842
EGFP	Phase 1 vs. Interphase		0.8645
EGFP	Phase 1 vs. Phase 2		0.5179
EGFP	Interphase vs. Phase 2		0.3455
GCaMP6s	Phase 1 vs. Interphase		0.0561
GCaMP6s	Phase 1 vs. Phase 2		0.2257
GCaMP6s	Interphase vs. Phase 2		0.4091
Figure 5E	CaMKIIamCherry vs. CaMKIIahM4Di	Two-way analysis of variance followed by the Sidak’s multiple comparisons test	<0.0001	F (1, 14) = 32.54
	0-5 min		0.2807
	5-10 min		0.0037
	10-15 min		>0.9999
	15-20 min		0.9796
	20-25 min		0.0875
	25-30 min		0.0413
	30-35 min		0.0011
	35-40 min		0.0211
	40-45 min		0.4813
	45-50 min		0.2225
	50-55 min		0.7447
	55-60 min		0.8598
Figure 5F	CaMKIIamCherry vs. CaMKIIahM4Di	Two-way analysis of variance followed by the Sidak’s multiple comparisons test	<0.0001	F (1, 14) = 32.15
	0-5 min		0.2667
	5-10 min		0.0254
	10-15 min		>0.9999
	15-20 min		0.5034
	20-25 min		0.3827
	25-30 min		0.2254
	30-35 min		0.0261
	35-40 min		0.3994
	40-45 min		0.8252
	45-50 min		0.6278
	50-55 min		0.7844
	55-60 min		0.9064
Figure 5G	CaMKIIamCherry vs. CaMKIIahM4Di	Two-tailed unpaired t test	0.0597	t=2.049, df=14
Figure 5H	CaMKIIamCherry vs. CaMKIIahM4Di	Two-tailed unpaired t test	0.1995	t=1.347, df=14
Figure 5I (left)	CaMKIIamCherry vs. CaMKIIahM4Di	Two-tailed unpaired t test	0.0505	t=2.139, df=14
Figure 5I (right)	CaMKIIamCherry vs. CaMKIIahM4Di	Two-tailed unpaired t test	0.0008	t=4.247, df=14
Figure 5J (left)	CaMKIIamCherry vs. CaMKIIahM4Di	Two-tailed unpaired t test	0.0163	t=2.728, df=14
Figure 5J (right)	CaMKIIamCherry vs. CaMKIIahM4Di	Two-tailed unpaired t test	0.0013	t=4.018, df=14
Figure 5N		Two-way analysis of variance followed by the Sidak’s multiple comparisons test	<0.0001	F (1, 12) = 98.09
Saline	CaMKIIamCherry vs. CaMKIIahM3Dq		0.9495
CNO	CaMKIIamCherry vs. CaMKIIahM3Dq		<0.0001
CaMKIIamCherry	Saline vs. CNO		0.9715
CaMKIIahM3Dq	Saline vs. CNO		<0.0001
Figure 5O		Two-way analysis of variance followed by the Sidak’s multiple comparisons test	<0.0001	F (1, 12) = 139.8
Saline	CaMKIIamCherry vs. CaMKIIahM3Dq		0.9963
CNO	CaMKIIamCherry vs. CaMKIIahM3Dq		<0.0001
CaMKIIamCherry	Saline vs. CNO		0.9961
CaMKIIahM3Dq	Saline vs. CNO		<0.0001
Figure 5P		Two-way analysis of variance followed by the Sidak’s multiple comparisons test	0.1175	F (1, 12) = 2.844
Saline	CaMKIIamCherry vs. CaMKIIahM3Dq		>0.9999
CNO	CaMKIIamCherry vs. CaMKIIahM3Dq		0.0339
CaMKIIamCherry	Saline vs. CNO		0.9817
CaMKIIahM3Dq	Saline vs. CNO		0.0237
Figure 5Q		Two-way analysis of variance followed by the Sidak’s multiple comparisons test	0.0306	F (1, 12) = 6.000
Saline	CaMKIIamCherry vs. CaMKIIahM3Dq		0.1485
CNO	CaMKIIamCherry vs. CaMKIIahM3Dq		0.0322
CaMKIIamCherry	Saline vs. CNO		0.799
CaMKIIahM3Dq	Saline vs. CNO		0.1738
Figure 6A	CaMKIIamCherry vs. CaMKIIahM4Di	Two-way analysis of variance followed by the Sidak’s multiple comparisons test	0.1712	F (1, 7) = 2.325
	0-5 min		>0.9999
	5-10 min		>0.9999
	10-15 min		>0.9999
	15-20 min		0.7433
	20-25 min		>0.9999
	25-30 min		0.0707
	30-35 min		0.4316
	35-40 min		0.2823
	40-45 min		0.3002
	45-50 min		0.9987
	50-55 min		0.9921
	55-60 min		0.9046
Figure 6C	Pre vs. Post	Two-tailed paired t test	0.0443	t=2.247, df=12
Figure 6D	Pre vs. Post	Two-tailed paired t test	0.8405	t=0.2102, df=6
Figure 6F	Pre vs. Post	Two-tailed paired t test	0.5335	t=0.6605, df=6
Figure 6G	Pre vs. Post	Two-tailed paired t test	0.0344	t=2.725, df=6
Figure 7B		One-way analysis of variance followed by the Tukey’s multiple comparisons test	0.0043	F=23.66
	Baseline vs. CFA 0 d		0.0187
	Baseline vs. CFA 2 d		0.3283
	CFA 0 d vs. CFA 2 d		0.0267
Figure 7G		Two-way analysis of variance followed by the Sidak’s multiple comparisons test	<0.0001	F (1, 16) = 53.60
Saline	0 d vs. 2 d		0.0006
CFA	0 d vs. 2 d		<0.0001
0 d	Saline vs. CFA		<0.0001
2 d	Saline vs. CFA		0.0222
Figure 7H		Two-way analysis of variance followed by the Sidak’s multiple comparisons test	<0.0001	F (1, 6) = 304.2
Saline	0 d vs. 2 d		0.4588
CFA	0 d vs. 2 d		<0.0001
0 d	Saline vs. CFA		<0.0001
2 d	Saline vs. CFA		0.8874
Figure 7I	CFA 0 d vs. CFA 2 d	Two-way analysis of variance followed by the Sidak’s multiple comparisons test	<0.0001	F (1, 7) = 477.4
	0-5 min		0.0042
	5-10 min		<0.0001
	10-15 min		0.0128
	15-20 min		0.0007
	20-25 min		0.0934
	25-30 min		0.001
Figure 7J		One-way analysis of variance followed by the Tukey’s multiple comparisons test	<0.0001	F=24.07
	Saline vs. 0.1		0.8584
	Saline vs. 0.3		0.0259
	Saline vs. 0.5		<0.0001
	0.1 vs. 0.3		0.1152
	0.1 vs. 0.5		<0.0001
	0.3 vs. 0.5		0.0018
Figure 7K		One-way analysis of variance followed by the Tukey’s multiple comparisons test	<0.0001	F=26.46
	Saline vs. 0.1		0.8892
	Saline vs. 0.3		0.0215
	Saline vs. 0.5		<0.0001
	0.1 vs. 0.3		0.0856
	0.1 vs. 0.5		<0.0001
	0.3 vs. 0.5		0.0011
Figure 7L		One-way analysis of variance followed by the Tukey’s multiple comparisons test	0.5847	F=0.6667
	Saline vs. 0.1		0.7516
	Saline vs. 0.3		0.7516
	Saline vs. 0.5		>0.9999
	0.1 vs. 0.3		>0.9999
	0.1 vs. 0.5		0.7516
	0.3 vs. 0.5		0.7516
Figure 7M		One-way analysis of variance followed by the Tukey’s multiple comparisons test	0.495	F=0.8333
	Saline vs. 0.1		0.8728
	Saline vs. 0.3		0.981
	Saline vs. 0.5		0.8728
	0.1 vs. 0.3		0.981
	0.1 vs. 0.5		0.4537
	0.3 vs. 0.5		0.6747
Figure S2A	Saline vs. Formalin	Two-way analysis of variance followed by the Sidak’s multiple comparisons test	0.0771	F (1, 11) = 3.803
	Pre		0.8836
	Injection		0.002
	Post		0.9997
Figure S2B	Saline vs. Formalin	Two-way analysis of variance followed by the Sidak’s multiple comparisons test	0.0815	F (1, 11) = 3.677
	Pre		0.8607
	Injection		0.0026
	Post		0.995
Figure S2C	Saline vs. Formalin	Two-way analysis of variance followed by the Sidak’s multiple comparisons test	0.2997	F (1, 11) = 1.185
	Pre		0.5449
	Injection		0.7328
	Post		0.9994
Figure S2D	Saline vs. Formalin	Two-way analysis of variance followed by the Sidak’s multiple comparisons test	0.9751	F (1, 11) = 0.001023
	Pre		0.9384
	Injection		0.4378
	Post		0.4931
Figure S2E	Saline vs. Formalin	Two-way analysis of variance followed by the Sidak’s multiple comparisons test	0.4291	F (1, 11) = 0.05843
	Pre		0.9981
	Injection		0.727
	Post		0.9577
Figure S2F	Saline vs. Formalin	Two-way analysis of variance followed by the Sidak’s multiple comparisons test	0.3427	F (1, 11) = 0.9833
	Pre		0.9319
	Injection		0.4819
	Post		0.8
Figure S3B	Naïve vs. Saline	Two-way analysis of variance followed by the Sidak’s multiple comparisons test	0.6643	F (1, 6) = 0.2082
	0-5 min		0.9986
	5-10 min		>0.9999
	10-15 min		>0.9999
	15-20 min		>0.9999
	20-25 min		0.9996
	25-30 min		0.995
	30-35 min		>0.9999
	35-40 min		0.8205
	40-45 min		>0.9999
	45-50 min		>0.9999
	50-55 min		0.9995
	55-60 min		0.8438
Figure S3C	Naïve vs. Saline	Two-way analysis of variance followed by the Sidak’s multiple comparisons test	0.832	F (1, 6) = 0.04906
	0-5 min		0.9996
	5-10 min		0.9998
	10-15 min		>0.9999
	15-20 min		>0.9999
	20-25 min		>0.9999
	25-30 min		0.8936
	30-35 min		>0.9999
	35-40 min		0.8874
	40-45 min		>0.9999
	45-50 min		>0.9999
	50-55 min		0.9995
	55-60 min		0.8438
Figure S3D	Naïve vs. Saline	Two-way analysis of variance followed by the Sidak’s multiple comparisons test	0.5347	F (1, 6) = 0.4334
	0-5 min		0.9974
	5-10 min		0.9974
	10-15 min		0.9974
	15-20 min		0.9974
	20-25 min		0.9974
	25-30 min		>0.9999
	30-35 min		0.9974
	35-40 min		>0.9999
	40-45 min		0.9974
	45-50 min		0.9974
	50-55 min		0.9974
	55-60 min		0.9974
Figure S3E	Naïve vs. Saline	Two-way analysis of variance followed by the Sidak’s multiple comparisons test	0.3622	F (1, 6) = 0.9723
	0-5 min		>0.9999
	5-10 min		0.9974
	10-15 min		>0.9999
	15-20 min		>0.9999
	20-25 min		0.9974
	25-30 min		>0.9999
	30-35 min		>0.9999
	35-40 min		>0.9999
	40-45 min		>0.9999
	45-50 min		>0.9999
	50-55 min		>0.9999
	55-60 min		>0.9999
Figure S3F	Naïve vs. Saline	Two-tailed unpaired t test	0.7587	t=0.3216, df=6
Figure S3G	Naïve vs. Saline	Two-tailed unpaired t test	0.774	t=0.3005, df=6
Figure S4C	Saline vs. Formalin	Two-tailed unpaired t test	0.5372	t=0.6353, df=12
Figure S4D	Saline vs. Formalin	Two-tailed unpaired t test	0.9555	t=0.05701, df=12
Figure S4E	Saline vs. Formalin	Two-tailed unpaired t test	0.9271	t=0.09344, df=12
Figure S4F	Saline vs. Formalin	Two-tailed unpaired t test	0.1479	t=1.547, df=12
Figure S5B	Saline vs. Formalin	Two-way analysis of variance followed by the Sidak’s multiple comparisons test	0.6673	F (1, 11) = 0.1950
	Baseline		0.9879
	Injection		0.9561
Figure S5C		Two-way analysis of variance followed by the Sidak’s multiple comparisons test	0.82	F (1, 11) = 0.05430
Baseline	Saline vs. Formalin		0.8237
Injection	Saline vs. Formalin		0.9912
Saline	Baseline vs. Injection		0.5385
Formalin	Baseline vs. Injection		0.8767
Figure S6B	Saline vs. 5mg/ml lidocaine	Two-way analysis of variance followed by the Sidak’s multiple comparisons test	0.625	F (1, 7) = 0.2613
	0-5 min		0.9456
	5-10 min		0.6533
	10-15 min		0.9998
	15-20 min		0.9998
	20-25 min		>0.9999
	25-30 min		0.3453
	30-35 min		0.4725
	35-40 min		>0.9999
	40-45 min		>0.9999
	45-50 min		0.8855
	50-55 min		0.6034
	55-60 min		0.9998
Figure S6C	Saline vs. 5mg/ml lidocaine	Two-way analysis of variance followed by the Sidak’s multiple comparisons test	0.5899	F (1, 7) = 0.3190
	0-5 min		>0.9999
	5-10 min		>0.9999
	10-15 min		>0.9999
	15-20 min		0.9989
	20-25 min		>0.9999
	25-30 min		0.3453
	30-35 min		0.8124
	35-40 min		>0.9999
	40-45 min		>0.9999
	45-50 min		0.9307
	50-55 min		0.5035
	55-60 min		>0.9999
Figure S6D	Saline vs. 5mg/ml lidocaine	Two-way analysis of variance followed by the Sidak’s multiple comparisons test	0.5731	F (1, 7) = 0.3492
	0-5 min		0.9974
	5-10 min		0.9963
	10-15 min		0.9974
	15-20 min		0.9974
	20-25 min		0.9974
	25-30 min		0.9974
	30-35 min		0.9974
	35-40 min		0.9974
	40-45 min		0.9964
	45-50 min		0.9973
	50-55 min		0.8251
	55-60 min		0.9965
Figure S6E	Saline vs. 5mg/ml lidocaine	Two-way analysis of variance followed by the Sidak’s multiple comparisons test	0.4551	F (1, 7) = 0.6251
	0-5 min		>0.9999
	5-10 min		0.9756
	10-15 min		>0.9999
	15-20 min		>0.9999
	20-25 min		0.9973
	25-30 min		>0.9999
	30-35 min		0.9968
	35-40 min		>0.9999
	40-45 min		>0.9999
	45-50 min		>0.9999
	50-55 min		>0.9999
	55-60 min		0.9968
Figure S6F	Saline vs. 5mg/ml lidocaine	Two-tailed unpaired t test	0.399	t=0.8980, df=7
Figure S6G	Saline vs. 5mg/ml lidocaine	Two-tailed unpaired t test	0.3498	t=1.002, df=7
Figure S7A	Saline/Formalin vs. 5 mg/ml lidocaine/Formalin	Two-way analysis of variance followed by the Sidak’s multiple comparisons test	0.0434	F (1, 12) = 5.095
	0-5 min		0.4159
	5-10 min		0.0498
	10-15 min		>0.9999
	15-20 min		0.9967
	20-25 min		0.994
	25-30 min		>0.9999
	30-35 min		>0.9999
	35-40 min		0.4159
	40-45 min		>0.9999
	45-50 min		0.9885
	50-55 min		>0.9999
	55-60 min		0.4159
Figure S7B	Saline/Formalin vs. 5 mg/ml lidocaine/Formalin	Two-way analysis of variance followed by the Sidak’s multiple comparisons test	0.04	F (1, 12) = 5.305
	0-5 min		0.9949
	5-10 min		0.7062
	10-15 min		0.9967
	15-20 min		>0.9999
	20-25 min		0.9949
	25-30 min		0.9949
	30-35 min		0.8966
	35-40 min		0.9949
	40-45 min		0.8966
	45-50 min		0.8966
	50-55 min		0.6245
	55-60 min		0.8966
Figure S8A	CaMKIIamCherry vs. CaMKIIahM4Di	Two-way analysis of variance followed by the Sidak’s multiple comparisons test	0.239	F (1, 14) = 0.3429
	0-5 min		0.9999
	5-10 min		0.0706
	10-15 min		>0.9999
	15-20 min		0.2403
	20-25 min		>0.9999
	25-30 min		0.9709
	30-35 min		0.9148
	35-40 min		0.9999
	40-45 min		>0.9999
	45-50 min		0.5689
	50-55 min		0.9997
	55-60 min		>0.9999
Figure S8B	CaMKIIamCherry vs. CaMKIIahM4Di	Two-way analysis of variance followed by the Sidak’s multiple comparisons test	0.8265	F (1, 14) = 0.04989
	0-5 min		0.6822
	5-10 min		>0.9999
	10-15 min		>0.9999
	15-20 min		>0.9999
	20-25 min		>0.9999
	25-30 min		0.9998
	30-35 min		0.9944
	35-40 min		0.9671
	40-45 min		0.9996
	45-50 min		>0.9999
	50-55 min		0.9944
	55-60 min		0.9944
Figure S9A	Saline vs. CNO	Two-tailed paired t test	0.1596	t=1.651, df=5
Figure S9B	Saline vs. CNO	Two-tailed paired t test	0.5323	t=0.6705, df=5
Figure S9C	Saline vs. CNO	Two-tailed paired t test	>0.9999	t=0.000, df=5
Figure S9D	Saline vs. CNO	Two-tailed paired t test	0.4618	t=0.7966, df=5
Figure S9E	Saline vs. CNO	Two-tailed paired t test	0.6876	t=0.4264, df=5
Figure S9F	Saline vs. CNO	Two-tailed paired t test	0.6028	t=0.5551, df=5
Figure S10B	Saline vs. LiCl	Two-tailed unpaired t test	<0.0001	t=9.311, df=16
Figure S10D	Saline vs. LiCl	Two-way analysis of variance followed by the Sidak’s multiple comparisons test	0.0043	F (1, 10) = 13.50
	0-5 min		0.0038
	5-10 min		0.4989
	10-15 min		0.6483
	15-20 min		0.0126
	20-25 min		0.4878
	25-30 min		0.7635
	30-35 min		0.8936
	35-40 min		0.9984
	40-45 min		0.9946
	45-50 min		0.9921
	50-55 min		0.9993
	55-60 min		>0.9999
Figure S10E	Saline vs. LiCl	Two-way analysis of variance followed by the Sidak’s multiple comparisons test	0.0083	F (1, 10) = 10.78
	0-5 min		0.005
	5-10 min		0.7502
	10-15 min		0.7384
	15-20 min		0.0541
	20-25 min		0.5748
	25-30 min		0.7091
	30-35 min		0.9699
	35-40 min		0.9984
	40-45 min		0.9991
	45-50 min		0.983
	50-55 min		0.9975
	55-60 min		>0.9999
Figure S10F	Saline vs. LiCl	Two-way analysis of variance followed by the Sidak’s multiple comparisons test	0.6398	F (1, 10) = 0.2329
	0-5 min		>0.9999
	5-10 min		>0.9999
	10-15 min		>0.9999
	15-20 min		>0.9999
	20-25 min		>0.9999
	25-30 min		>0.9999
	30-35 min		>0.9999
	35-40 min		>0.9999
	40-45 min		>0.9999
	45-50 min		>0.9999
	50-55 min		>0.9999
	55-60 min		>0.9999
Figure S10G	Saline vs. LiCl	Two-way analysis of variance followed by the Sidak’s multiple comparisons test	0.5711	F (1, 10) = 0.3430
	0-5 min		0.9001
	5-10 min		0.998
	10-15 min		>0.9999
	15-20 min		0.9956
	20-25 min		0.9999
	25-30 min		0.9643
	30-35 min		0.9956
	35-40 min		0.9956
	40-45 min		0.9956
	45-50 min		0.9956
	50-55 min		0.9956
	55-60 min		0.9956
Figure S10H	Saline vs. LiCl	Two-tailed unpaired t test	0.2444	t=1.237, df=10
Figure S10I	Saline vs. LiCl	Two-tailed unpaired t test	0.7595	t=0.3132, df=12
